# Supplementary material for: 20 years of stemness: From stem cells to hypertranscription and back
Source: Stem Cell Reports. 2025 Feb 6;20(3):102406. doi: 10.1016/j.stemcr.2025.102406 (PMC11960510; doi:10.1016/j.stemcr.2025.102406)
Supplement: Table S1. Updated annotation of gene symbols in the stemness 2002 signature, related to Figure 1 — The Affymetrix U74Av2 microarrays used consisted of 3 sets of chips: chip A contained probes for the best annotated genes at the time, whereas chips B and C consisted mostly of probes for expressed sequence tags of unknown genes. In the original publication (Ramalho-Santos et al., 2002), the stemness signature was obtained using chip A. For consistency with the original work, this signature derived from chip A (“Stemness A”, 214 genes) was used throughout this piece. To facilitate future studies, we also provide the stemness signature from combined analysis of chips A, B and C (“Stemness ABC”, 314 genes), which yields very similar results to Stemness A in the analyses described in Figures 1 and 2. [file mmc1.xlsx]

## Sheet: Stemness A chip
Abcb1b
Acadm
Acat2
Adam9
Aldh7a1
Ankrd17
Arcn1
Arih1
Bach1
Blzf1
Bysl
Cad
Cbr3
Ccnd1
Cdk2ap1
Cdkn1a
Cenpc1
Chd1
Cirh1a
Coprs
Cops4
Cops7a
Cpxm1
Crtap
Ctbp2
Cttn
Cwc22
Dctpp1
Ddx1
Dicer1
Dnajb6
Dph5
Dtymk
Eif3j1
Eif4ebp1
Eif4g2
Elovl6
Elp2
Eprs
Ercc5
Esf1
F2r
Fastkd5
Fbxo38
Fbxo8
Fcf1
Fhl1
Fkbp11
Fkbp9
Gab1
Galr3
Gars
Gas2
Gclm
Gcsh
Gfer
Ghr
Glo1
Gm17257
Gm25432
Gnb1
Gnl2
Grwd1
Gsta4
Hrsp12
Hspa4
Iars
Iars2
Impad1
Ints5
Itga6
Itgb1
Jagn1
Kank3
Kcnab3
Kif2a
Klhl7
Kras
Laptm4a
Laptm4b
Las1l
Lig3
Lima1
Lrrc58
Lsg1
Lsm2
Map4k3
March7
Mdfi
Mdfic
Med23
Mpdu1
Mphosph10
Mrpl17
Mrpl3
Mrpl34
Mrpl45
Mrps10
Mrps2
Mrps31
Msh2
Mterf3
Mtmr10
Ndufaf1
Ndufaf4
Nifk
Nop58
Nopchap1
Nup35
Pacrgl
Pafah2
Pcf11
Pdcd2
Pex7
Phtf2
Pigx
Pkd2
Pla2g6
Pls3
Ppa1
Ppic
Ppp1r2
Ppp2r1b
Prpf6
Prpsap1
Psmd11
Psmd12
Ptpn2
Rab18
Rabggtb
Rad23b
Rars2
Rasa1
Rcl1
Rcn1
Rimoc1
Rnf138
Rnf145
Rnf4
Rnft1
Rock2
Rpl22
Rpp14
Rpusd4
Rrn3
Rsl1d1
Rsrc2
Ryk
Sapcd1
Sec23a
Sec23ip
Sh3d19
Slc38a2
Slc4a7
Slc7a6
Smad1
Smad2
Smarcad1
Snrpc
Snx12
Socs2
Srsf3
Srsf6
Stam
Strn3
Stxbp3
Suclg2
Tars2
Tbc1d15
Tbrg1
Tbrg4
Tead2
Tgif2
Tgs1
Tjp1
Tmem183a
Tnpo1
Tom1l1
Tpp2
Trip6
Txndc9
Txnl1
Txnrd1
Ube2d2a
Ube2t
Umps
Upp1
Uri1
Usp10
Usp9x
Utp20
Wbp5
Wdr43
Wdr55
Wtap
Xpo1
Xpot
Xrcc5
Yap1
Yes1
Ywhab
Ywhah
Zc3h14
Zcchc10
Zfp213
Zfp281
Zfp54
Zfp639
Zfp644
Zfp930
Zfx
Zmat3
Zmym4
Zzz3

## Sheet: Anti-Stemness A chip
0610011C19Rik
1110025J15Rik
1110025J15Rik
2210015O11Rik
2310010N19Rik
2610209L21Rik
4931430I01Rik
9130415E20Rik
Acvrl1
Acvrl1
Adss1
Af1q
Arg2
Bin1
Bmp1
Cbx4
Cd53
Cd68
Cebpd
Chd3os
Clecsf6
Coro1a
Csf1r
Cst3
Ctss
Desi1
Emr1
Evi2
Evi2
Evl
Evl
Galgt1
Gas7
Gp49a
Gsn
Gypa
Hba-a1
Hbb-b1
Hbb-b1
Hbb-b2
Hdc
Hsd11b1
Itgb2
Itgp
Kcnab2
Klra7
Klra7
Lag
Ly6c
Ly86
Mal
Mcpt5
Mpeg1
Ncam
Nin
Nrp
Pacsin1
Papss2
Pglyrp
Pkcb
Pkcb
Ppp3ca
Ptpns1
Ptprc
Ramp2
Rbmx
Rbmx
Reln
Rgs14
Rnasek
Sacm2l
Sacm2l
Scya6
Scya9
Sept5
Siat10
Slc11a1
Slfn2
Tyrobp
Wbscr5
Zap70

## Sheet: Stemness ABC chips
0610009B22Rik
2810004N23Rik
A230046K03Rik
Abcb1b
Acad9
Acadm
Acat2
Adam9
Aff4
Ahctf1
Aldh7a1
Ankrd17
Arcn1
Arhgap29
Arih1
Atg2b
Bach1
Bdp1
Bend3
Blzf1
Brwd3
Btbd7
Bysl
Cacul1
Cad
Cand1
Cbr3
Ccnd1
Ccnt2
Cdk2ap1
Cdkn1a
Cenpc1
Chd1
Chsy1
Cirh1a
Clpx
Cog1
Coprs
Cops4
Cops7a
Coro1b
Cpxm1
Crtap
Ctbp2
Cttn
Cwc22
Cxadr
Dcbld2
Dctpp1
Ddx1
Dhx33
Dicer1
Dnajb6
Dph5
Dtymk
Eif3j1
Eif4ebp1
Eif4g2
Elovl6
Elp2
Eprs
Ercc5
Esf1
Etv5
Exosc1
F2r
Fam135a
Fastkd2
Fastkd5
Fbxo38
Fbxo8
Fcf1
Fem1b
Fhl1
Fkbp11
Fkbp9
Fpgt
Gab1
Galr3
Gars
Gas2
Gclm
Gcsh
Gfer
Ghr
Gigyf2
Glis2
Glo1
Gm17257
Gm25432
Gnb1
Gnl2
Gpatch4
Grwd1
Gspt1
Gsta4
Gulp1
Hmces
Hn1l
Hrsp12
Hs3st3b1
Hspa4
Iars
Iars2
Igf2bp2
Impad1
Ints5
Itga6
Itgb1
Jagn1
Jam2
Jmjd1c
Kank3
Kbtbd2
Kcnab3
Kif2a
Klhl7
Kras
Krr1
Laptm4a
Laptm4b
Las1l
Lig3
Lima1
Lrrc58
Lsg1
Lsm2
Map4k3
Map4k5
March7
Mcat
Mdfi
Mdfic
Med23
Med6
Mkks
Mpdu1
Mphosph10
Mphosph8
Mpp5
Mrpl1
Mrpl17
Mrpl3
Mrpl34
Mrpl45
Mrpl50
Mrps10
Mrps2
Mrps31
Msh2
Mtap
Mterf3
Mtmr10
Myo10
Naa25
Naf1
Ndufaf1
Ndufaf4
Nifk
Nop58
Nopchap1
Nudt10
Nup153
Nup35
Pacrgl
Pafah2
Pank2
Pcf11
Pdcd2
Pex7
Phtf2
Pigx
Pinx1
Pkd2
Pkn2
Pla2g6
Pls3
Poglut1
Ppa1
Ppic
Ppp1r2
Ppp2r1b
Ppp4r1
Prdm2
Prmt6
Prpf3
Prpf4b
Prpf6
Prpsap1
Psmd11
Psmd12
Ptpn2
Rab18
Rabggtb
Rad23b
Rars2
Rasa1
Rbm27
Rbm34
Rbms2
Rcl1
Rcn1
Rimoc1
Rnf113a2
Rnf138
Rnf145
Rnf168
Rnf219
Rnf4
Rnft1
Rock2
Rpl22
Rpp14
Rps6ka3
Rps6ka6
Rpusd4
Rrn3
Rrp15
Rsl1
Rsl1d1
Rsrc2
Ryk
Sapcd1
Sec23a
Sec23ip
Sesn2
Sestd1
Sh3d19
Shq1
Slc19a2
Slc38a2
Slc4a7
Slc7a6
Smad1
Smad2
Smarcad1
Smu1
Snhg14
Snrpc
Snx12
Socs2
Socs6
Sp1
Spast
Srsf3
Srsf6
Stam
Strn3
Stxbp3
Suclg2
Tars2
Tbc1d15
Tbrg1
Tbrg4
Tead2
Tefm
Tgif2
Tgs1
Tjp1
Tmem183a
Tmem209
Tmlhe
Tnpo1
Tom1l1
Tpp2
Trip6
Ttf2
Ttll4
Ttpa
Txndc9
Txnl1
Txnrd1
Ube2d2a
Ube2t
Ubtd2
Umps
Upp1
Uri1
Usp10
Usp37
Usp9x
Utp20
Utp3
Utrn
Wapl
Wbp5
Wdr43
Wdr55
Wtap
Xpo1
Xpo4
Xpot
Xrcc5
Yap1
Yes1
Ywhab
Ywhah
Zc3h14
Zcchc10
Zcchc11
Zfp213
Zfp281
Zfp322a
Zfp507
Zfp518b
Zfp54
Zfp639
Zfp644
Zfp748
Zfp930
Zfx
Zmat3
Zmym4
Zzz3
